# Supplementary material for: Transposon Mutagenesis-Guided CRISPR/Cas9 Screening Strongly Implicates Dysregulation of Hippo/YAP Signaling in Malignant Peripheral Nerve Sheath Tumor Development
Source: Cancers (Basel). 2021 Mar 30;13(7):1584. doi: 10.3390/cancers13071584 (PMC8038069; doi:10.3390/cancers13071584)
Supplement: Supplementary file 1 [file cancers-13-01584-s001.zip]

Archive with 3 entries (2 files):
- cancers-1084889 supplementary-/
- cancers-1084889 supplementary-/11_2_20_MPNST Screen Manuscript Figures.pptx
- cancers-1084889 supplementary-/Copy of cancers-1084889-supplementary.xlsx
