# Supplementary material for: Transposon Mutagenesis-Guided CRISPR/Cas9 Screening Strongly Implicates Dysregulation of Hippo/YAP Signaling in Malignant Peripheral Nerve Sheath Tumor Development
Source: Cancers (Basel). 2021 Mar 30;13(7):1584. doi: 10.3390/cancers13071584 (PMC8038069; doi:10.3390/cancers13071584)
Supplement: Supplementary file 1 [file cancers-13-01584-s001.zip › cancers-1084889 supplementary-/Copy of cancers-1084889-supplementary.xlsx]

## Sheet: Supp Table 1 gRNA Sequences 
Name/Gene	Primers	Name/Gene	Primers	Name/Gene	Primers	Name/Gene	Primers
GFP	CACCGAGCTGGACGGCGACGTAAAG	hsDMD gRNA #1 FW	CACCGATTCTATTACTGCCGACTGC	hsNESD2 gRNA #1 FW	CACCGATGGGGGATTTCTACGACC	hsSPPL3 gRNA #1FW	CACCGGGCGGGCGAACGGCAAGAC
hsAPC gRNA #1FW	CACCGAACAGCATCGAGCCAACCT	hsDMD gRNA #1 RV	AAACGCAGTCGGCAGTAATAGAATC	hsNESD2 gRNA #1 RV	AAACGGTCGTAGAAATCCCCCATC	hsSPPL3 gRNA #1RV	AAACGTCTTGCCGTTCGCCCGCCC
hsAPC gRNA #1RV	AAACAGGTTGGCTCGATGCTGTTC	hsDMD gRNA #2 FW	CACCGTTCTATTACTGCCGACTGCT	hsNESD2 gRNA #2 FW	CACCGTAGAAATCCCCCATCTTCGG	hsSPPL3 gRNA #3FW	CACCGCGCCGCCGCCATGTTGGGTT
hsAPC gRNA #2 FW	CACCGCCGAGCAGCGGCTAGGCTTC	hsDMD gRNA #2 RV	AAACAGCAGTCGGCAGTAATAGAAC	hsNESD2 gRNA #2 RV	AAACCGAAGATGGGGGATTTCTAC	hsSPPL3 gRNA #3RV	AAACAACCCAACATGGCGGCGGCGC
hsAPC gRNA #2 RV	AAACGAAGCCTAGCCGCTGCTCGG	hsDMD gRNA #3 FW	CACCGACTCCATCATGCCAATAAGT	hsNFAT5 gRNA #1FW	CACCGATGTCCCACTCCGAATAACC	hsSRGAP2 gRNA #1FW	CACCGAAGGTCACACGGCTAGATGG
hsAPC gRNA #3 FW	CACCGAAGCCTAGCCGCTGCTCGG	hsDMD gRNA #3 RV	AAACTTATTGGCATGATGGAGTC	hsNFAT5 gRNA #1RV	AAACGGTTATTCGGAGTGGGACATC	hsSRGAP2 gRNA #1RV	AAACCCATCTAGCCGTGTGACCTTC
hsAPC gRNA #3 RV	AAACCCGAGCAGCGGCTAGGCTTC	hsDVL1 gRNA #1FW	CACCGTCGGCCAGCGTGACGCGCTC	hsNFAT5 gRNA #2FW	CACCGTGTTTGGAAGAGTAGCGTTG	hsSRGAP2 gRNA #2FW	CACCGACCATCTAGCCGTGTGACCT
hsAPC gRNA #5 FW	CACCGCCGGAAGCCTAGCCGCTGCT	hsDVL1 gRNA #1RV	AAACGAGCGCGTCACGCTGGCCGAC	hsNFAT5 gRNA #2RV	AAACCAACGCTACTCTTCCAAACAC	hsSRGAP2 gRNA #2RV	AAACAGGTCACACGGCTAGATGGTC
hsAPC gRNA #5 RV	AAACAGCAGCGGCTAGGCTTCCGGC	hsDVL1 gRNA #2FW	CACCGATTTGTAGGCGTGCACGGGC	hsNFATC1 gRNA #1FW	CACCGTTCATGGTGCCGCCGGCGCG	hsSTAG2 gRNA #1FW	CACCGAGAAGAACCGCGGCTCGATC
hsATL2 gRNA #1FW	CACCGTGGTTAACCGCGGCGCTT	hsDVL1 gRNA #2RV	AAACGCCCGTGCACGCCTACAAATC	hsNFATC1 gRNA #1RV	AAACCGCGCCGGCGGCACCATGAAC	hsSTAG2 gRNA #1RV	AAACGATCGAGCCGCGGTTCTTCTC
hsATL2 gRNA #1RV	AAACAAGCGCCGCGGTTAACCACGC	hsDVL2 gRNA #1FW	CACCGGGGCTTTGAGTCGCACCCCG	hsNFATC1 gRNA #5FW	CACCGGCTGGTGCTTGGCATCCGCG	hsSTAG2 gRNA #3FW	CACCGTTTGGCCGCGCTTCCGCCG
hsATL2 gRNA #2FW	CACCGTTGGGTCGCTGGTCCGTCGC	hsDVL2 gRNA #1RV	AAACCGGGGTGCGACTCAAAGCCCC	hsNFATC1 gRNA #5RV	AAACCGCGGATGCCAAGCACCAGCC	hsSTAG2 gRNA #3RV	AAACCGGCGGAAGCGCGGCCAAACC
hsATL2 gRNA #2RV	AAACGCGACGGACCAGCGACCCAAC	hsDVL2 gRNA #2FW	CACCGGAAAAAGCACGGATCTGCGA	hsNOD2 gRNA #1 FW	CACCGCTGACAGATTTCGCCTGAAG	hsSTRN3 gRNA #1FW	CACCGACAATGGACGAGCTTGCCGG
hsAXIN1 gRNA #1FW	CACCGCTTCGGTGAAACTTGCTCCG	hsDVL2 gRNA #2RV	AAACTCGCAGATCCGTGCTTTTTCC	hsNOD2 gRNA #1 RV	AAACTTCAGGCGAAATCTGTCAGC	hsSTRN3 gRNA #1RV	AAACCCGGCAAGCTCGTCCATTGTC
hsAXIN1 gRNA #1RV	AAACCGGAGCAAGTTTCACCGAAGC	hsdyrk1a gRNA #1 FW	CACCGACCCACTTGTAGCACCACT	hsNOD2 gRNA #2 FW	CACCGACAGATTTCGCCTGAAGAG	hsSTRN3 gRNA #2FW	CACCGAGGGCGAGACGCCGACAGCT
hsAXIN1 gRNA #3FW	CACCGCATTTTGGGACTCTGCGTCA	hsdyrk1a gRNA #1 RV	AAACAGTGGTGCTACAAGTGGGTC	hsNOD2 gRNA #2 RV	AAACTCTTCAGGCGAAATCTGTC	hsSTRN3 gRNA #2RV	AAACAGCTGTCGGCGTCTCGCCCTC
hsAXIN1 gRNA #3RV	AAACTGACGCAGAGTCCCAAAATGC	hsdyrk1a gRNA #2 FW	CACCGGGCAAACTATAATGGTTGT	hsNOD2 gRNA #3 FW	CACCGCTCTACATGGGCCTCACCTT	hsSUZ12 gRNA #1 FW	CACCGACGGCTTCGGGCGGCAAATC
hsBAZ1B gRNA #1 FW	CACCGCAGGAGCGGCGCCATCGCGG	hsdyrk1a gRNA #2 RV	AAACAACCATTATAGTTTGCCC	hsNOD2 gRNA #3 RV	AAACAAGGTGAGGCCCATGTAGAGC	hsSUZ12 gRNA #1 RV	AAACGATTTGCCGCCCGAAGCCGTC
hsBAZ1B gRNA #1 RV	AAACCGCGATGGCGCCGCTCCTGC	hsEED gRNA #1FW	CACCGGAATAGTTCCGTGAATAGTC	hsNPEPPS gRNA #1FW	CACCGAGGAGCGGCTGAAGACGAGA	hsSUZ12 gRNA #2 FW	CACCGTCGGGCGGCAAATCCGGCGG
hsBAZ1B gRNA #2 FW	CACCGAACGGCTTCACCAGCGGGAA	hsEED gRNA #1RV	AAACGACTATTCACGGAACTATTCC	hsNPEPPS gRNA #1RV	AAACTCTCGTCTTCAGCCGCTCCTC	hsSUZ12 gRNA #2 RV	AAACCGCCGGATTTGCCGCCCGAC
hsBAZ1B gRNA #2 RV	AAACTTCCCGCTGGTGAAGCCGTTC	hsEED gRNA #2FW	CACCGAGACTTTCGCTCCCTAGCAG	hsNPEPPS gRNA #2FW	CACCGGAAGAGCAGGCGGCGAGCG	hsTAOK1 gRNA #1FW	CACCGTATACTGCTATCCCGATCCT
hsBMPR2 gRNA #1 FW	CACCGAGCCGCGGGCGATGCGACTA	hsEED gRNA #2RV	AAACCTGCTAGGGAGCGAAAGTCTC	hsNPEPPS gRNA #2RV	AAACCGCTCGCCGCCTGCTCTTCCC	hsTAOK1 gRNA #1RV	AAACAGGATCGGGATAGCAGTATAC
hsBMPR2 gRNA #1 RV	AAACTAGTCGCATCGCCCGCGGCTC	hsEIF4ENIF1 gRNA #1 FW	CACCGAGTATGACCCGCCCATGCG	hsP53 gRNA FW	CACCGCCCCTTGCCGTCCCAAGCAA	hsTAOK1 gRNA #3FW	CACCGCTGCCTGCTCTGTTAGTTGA
hsBMPR2 gRNA #2 FW	CACCGAGCCCTAGTCGCATCGCCCG	hsEIF4ENIF1 gRNA #1 RV	AAACGCATGGGCGGGTCATACTC	hsP53 gRNA RV	AAACTTGCTTGGGACGGCAAGGGGC	hsTAOK1 gRNA #3RV	AAACTCAACTAACAGAGCAGGCAGC
hsBMPR2 gRNA #2 RV	AAACGGGCGATGCGACTAGGGCTC	hsEIF4ENIF1 gRNA #2 FW	CACCGATGGGCGGGTCATACTCCAC	hsPPP2CA gRNA #1FW	CACCGGCGCCGTTCACTCGACTCCT	hsTOP2B gRNA #1FW	CACCGCGGTGTTATGCCGGACAAG
hsCCM2 gRNA #1 FW	CACCGAAGTCGGCCGCCGTAAAGA	hsEIF4ENIF1 gRNA #2 RV	AAACGTGGAGTATGACCCGCCCATC	hsPPP2CA gRNA #1RV	AAACAGGAGTCGAGTGAACGGCGCC	hsTOP2B gRNA #1RV	AAACCTTGTCCGGCATAACACCGC
hsCCM2 gRNA #1 RV	AAACTCTTTACGGCGGCCGACTTC	hsEML4 gRNA #1 FW	CACCGCGAAACCGTCCATCTTGCG	hsPPP2CA gRNA #3FW	CACCGAGACCCTGTGGGTCATCGTC	hsTOP2B gRNA #5FW	CACCGCATTTGCACACCGGGGAGAG
hsCCM2 gRNA #2 FW	CACCGCTCCCGCGCGCGCTGAGT	hsEML4 gRNA #1 RV	AAACGCAAGATGGACGGTTTCGC	hsPPP2CA gRNA #3RV	AAACGACGATGACCCACAGGGTCTC	hsTOP2B gRNA #5RV	AAACCTCTCCCCGGTGTGCAAATGC
hsCCM2 gRNA #2 RV	AAACACTCAGCGCGCGCGGGAGCG	hsEML4 gRNA #2 FW	CACCGCAAGATGGACGGTTTCGC	hsPPP2R2A gRNA #1FW	CACCGTCACCATTTGCAGCGCAACA	hsTRIP10 gRNA #10FW	CACCGTCAGGTTAAAGTTTGACCCT
hsCCNY gRNA #1 FW	CACCGACATTCAAGGAGAGGACGC	hsEML4 gRNA #2 RV	AAACGCGAAACCGTCCATCTTGCGC	hsPPP2R2A gRNA #1RV	AAACTGTTGCGCTGCAAATGGTGAC	hsTRIP10 gRNA #10RV	AAACAGGGTCAAACTTTAACCTGAC
hsCCNY gRNA #1 RV	AAACGCGTCCTCTCCTTGAATGTC	hsEML4 gRNA #3 FW	CACCGTCGTCCGTCCGTTCGCCCT	hsPPP2R2A gRNA #2FW	CACCGCTGCCATGTTGCGCTGCAAA	hsTRIP10 gRNA #1FW	CACCGAAGTCCGTCCTTGGGGATAC
hsCCNY gRNA #2 FW	CACCGTCTGTGTCATAAATGTACTA	hsEML4 gRNA #3 RV	AAACAGGGCGAACGGACGGACGAC	hsPPP2R2A gRNA #2RV	AAACTTTGCAGCGCAACATGGCAGC	hsTRIP10 gRNA #1RV	AAACGTATCCCCAAGGACGGACTTC
hsCCNY gRNA #2 RV	AAACTAGTACATTTATGACACAGAC	hsERAS gRNA #1 FW	CACCGACAACAGGGGATACGTTAG	hsPPP6R3 gRNA #1 FW	CACCGCCTGAGCGCAACTAGCGG	hsTRIP12 gRNA #1FW	CACCGACCACCCGCACACTTTCAAT
hsCDC27 gRNA #1 FW	CACCGACGGTAGGGCAAGTTTACGG	hsERAS gRNA #1 RV	AAACTAACGTATCCCCTGTTGTC	hsPPP6R3 gRNA #1 RV	AAACCGCTAGTTGCGCTCAGGCGC	hsTRIP12 gRNA #2FW	CACCGCTATCCCATTGAAAGTGTGC
hsCDC27 gRNA #1 RV	AAACCGTAAACTTGCCCTACCGTC	hsERAS gRNA #2 FW	CACCGAGACAACAGGGGATACGTTA	hsPPP6R3 gRNA #2 RV	AAACGAGCGCAACTAGCGGCGGGTC	hsTRIP12 gRNA #2RV	AAACGCACACTTTCAATGGGATAGC
hsCDC27 gRNA #3 FW	CACCGTTCCCGTCCGAGCCAACGTC	hsERAS gRNA #2 RV	AAACTAACGTATCCCCTGTTGTCTC	hsPPP6R3 gRNA #2FW	CACCGACCCGCCGCTAGTTGCGCTC	hsTRIP12gRNA #1RV	AAACATTGAAAGTGTGCGGGTGGTC
hsCDC27 gRNA #3 RV	AAACGACGTTGGCTCGGACGGGAAC	hsFAF1 gRNA #1 FW	CACCGCGCTAGGCGCTCATGCACT	hsPRDX1 gRNA #1 FW	CACCGCCTCACCTCCGGAGTGTC	hsTXNDC11 gRNA #1FW	CACCGCATGTAATGTCGGAATGCGG
hsCDK13 gRNA #2 FW	CACCGTCGGCTCGGGCAGCGCAACG	hsFAF1 gRNA #1 RV	AAACAGTGCATGAGCGCCTAGCGC	hsPRDX1 gRNA #1 RV	AAACGACACTCCGGAGGTGAGGCGC	hsTXNDC11 gRNA #1RV	AAACCGCATTCCGACATTACATGC
hsCDK13 gRNA #2 RV	AAACGTTGCGCTGCCCGAGCCGAC	hsFAF1 gRNA #2 FW	CACCGTCGGTAACCTTCAGGCGCCC	hsPRDX1 gRNA #2 FW	CACCGTGTAGTCCCAGACACTCCGG	hsTXNDC11 gRNA #3FW	CACCGTCGGCGGGCCGGCTCCGTCG
hsCDK13 gRNA #3 FW	CACCGCACCCAACGTCAGGGCGCGA	hsFAF1 gRNA #2 RV	AAACGGGCGCCTGAAGGTTACCGAC	hsPRDX1 gRNA #2 RV	AAACCGGAGTGTCTGGGACTACAC	hsTXNDC11 gRNA #3RV	AAACCGACGGAGCCGGCCCGCCGAC
hsCDK13 gRNA #3 RV	AAACTCGCGCCCTGACGTTGGGTGC	hsFAF1 gRNA #3 FW	CACCGGGAGCGAAGCGCGCACCT	hsPTEN gRNA #1 FW	CACCGCGGGACTCTTTATGCGCTG	hsUB2L3 gRNA #1FW	CACCGCGGCCGGCCGCGATGCATTC
hsCDKN2A gRNA #1 FW	CACCGCACGCCTCTGACGCGACATC	hsFAF1 gRNA #3 RV	AAACAGGTGCGCGCTTCGCTCCCGC	hsPTEN gRNA #1 RV	AAACAGCGCATAAAGAGTCCCGC	hsUB2L3 gRNA #1RV	AAACGAATGCATCGCGGCCGGCCGC
hsCDKN2A gRNA #1 RV	AAACGATGTCGCGTCAGAGGCGTGC	hsFAM168B gRNA #1 FW	CACCGATGAATCCTGTTTATAGTCC	hsPTEN gRNA #2 FW	CACCGACTCTTTATGCGCTGCGGC	hsUB2L3 gRNA #2FW	CACCGCTCTGGCAGCGGCCGGGCGT
hsCDKN2A gRNA #2 FW	CACCGTGTCCAGATGTCGCGTCAG	hsFAM168B gRNA #1 RV	AAACGGACTATAAACAGGATTCATC	hsPTEN gRNA #2 RV	AAACGCCGCAGCGCATAAAGAGTC	hsUB2L3 gRNA #2RV	AAACACGCCCGGCCGCTGCCAGAGC
hsCDKN2A gRNA #2 RV	AAACTGACGCGACATCTGGACAC	hsFAM168B gRNA #3 FW	CACCGAAGATCCAGGACTATAAAC	hsPTEN gRNA #3 FW	CACCGGGCGCCTCGGAAGACCGA	hsWNT3a gRNA #1FW	CACCGCTCTGGGCAGCTACCCGATC
hsCNOT1 gRNA #1 FW	CACCGAGGTCGCGCGCTCACGTCG	hsFAM168B gRNA #3 RV	AAACGTTTATAGTCCTGGATCTTC	hsPTEN gRNA #3 RV	AAACTCGGTCTTCCGAGGCGCCCGC	hsWNT3a gRNA #1RV	AAACGATCGGGTAGCTGCCCAGAGC
hsCNOT1 gRNA #1 RV	AAACGACGTGAGCGCGCGACCTC	hsFOXR2 gRNA #1 FW	CACCGATCTAGGGAGCTTATCAGT	hsPTPN14 gRNA #12FW	CACCGACATGGCCCCCGTGGCGCCC	hsWNT3a gRNA #2FW	CACCGACGCTCTCGGGGCGGACTCC
hsCNOT1 gRNA #2 FW	CACCGACGTGAGCGCGCGACCTC	hsFOXR2 gRNA #1 RV	AAACACTGATAAGCTCCCTAGATGC	hsPTPN14 gRNA #12RV	AAACGGGCGCCACGGGGGCCATGTC	hsWNT3a gRNA #2RV	AAACGGAGTCCGCCCCGAGAGCGTC
hsCNOT1 gRNA #2 RV	AAACGAGGTCGCGCGCTCACGTCGC	hsFOXR2 gRNA #2 FW	CACCGCACTGATTAGTGGTCAGACC	hsPTPN14 gRNA #1FW	CACCGAAGGACAGCCTTTCCGCGC	hsWNT5a gRNA #1FW	CACCGGTCCAAGGCAGTTCGTGTAG
hsCNTFR gRNA #1 FW	CACCGCTCAGTCCAGGGCGTAGCGT	hsFOXR2 gRNA #2 RV	AAACGGTCTGACCACTAATCAGTGC	hsPTPN14 gRNA #1RV	AAACGCGCGGAAAGGCTGTCCTTCC	hsWNT5a gRNA #1RV	AAACCTACACGAACTGCCTTGGACC
hsCNTFR gRNA #1 RV	AAACGCTACGCCCTGGACTGAGC	hsGDI2 gRNA #1 FW	caccgCTGTACAGGTCGCATAGCAC	hsRAB12 gRNA #1FW	CACCGATTATCGGCTCCCGCGGCGT	hsWNT5a gRNA #2FW	CACCGATCCTCTACACGAACTGCCT
hsCNTFR gRNA #2 FW	CACCGAATGTACTCCTTCCCGGCGT	hsGDI2 gRNA #1 RV	aaacGTGCTATGCGACCTGTACAGc	hsRAB12 gRNA #1RV	AAACACGCCGCGGGAGCCGATAATC	hsWNT5a gRNA #2RV	AAACAGGCAGTTCGTGTAGAGGATC
hsCNTFR gRNA #2 RV	AAACGCCGGGAAGGAGTACATTC	hsGDI2 gRNA #2 FW	CACCGATAGCACCGGCAACAGCTTC	hsRAB12 gRNA #4FW	CACCGCCGCATGCGTGTATGGATCC	hsWNT5b gRNA #1FW	CACCGTGCATGTCCCGCCGCGTGTC
hsCOPG2 gRNA #1 FW	CACCGAAACATCTTCTTGGATTGAT	hsGDI2 gRNA #2 RV	AAACGAAGCTGTTGCCGGTGCTATC	hsRAB12 gRNA #4RV	AAACGGATCCATACACGCATGCGGC	hsWNT5b gRNA #1RV	AAACGACACGCGGCGGGACATGCAC
hsCOPG2 gRNA #1 RV	AAACATCAATCCAAGAAGATGTTTC	hsGMDS gRNA # 1FW	CACCGCGTGTGCCATGTCCCGCGG	hsRAB2A gRNA #1FW	CACCGAAGAGATAGGCGTACGCCA	hsWNT5b gRNA #5FW	CACCGCCGCGGGCCTGACACGCGGC
hsCOPG2 gRNA #2 FW	CACCGAGAATATGCAAACATCTTCT	hsGMDS gRNA #1 RV	AAACCGCGGGACATGGCACACGC	hsRAB2A gRNA #1RV	AAACTGGCGTACGCCTATCTCTTC	hsWNT5b gRNA #5RV	AAACGCCGCGTGTCAGGCCCGCGGC
hsCOPG2 gRNA #2 RV	AAACAGAAGATGTTTGCATATTCTC	hsGMDS gRNA #4 FW	CACCGTGATGAGCGCCACGTTCCT	hsRAB2A gRNA #3FW	CACCGCACTGAGCGGCCGCGGCCAC	hsYAP1 gRNA #1FW	CACCGGGCGTAGCCCTCGCTCGCC
hsCPNE3 gRNA #1 FW	CACCGTAGTAAACCGTTTGATGCTA	hsGMDS gRNA #4 RV	AAACAGGAACGTGGCGCTCATCAC	hsRAB2A gRNA #3RV	AAACTGGCCGCGGCCGCTCAGTGC	hsYAP1 gRNA #1RV	AAACGGCGAGCGAGGGCTACGCCC
hsCPNE3 gRNA #1 RV	AAACTAGCATCAAACGGTTTACTAC	hsGOSR1 gRNA # 1FW	CACCGCGTCCAACGTCAGCCGGGAT	hsSEC24A gRNA #3FW	CACCGAGAGTGCGGCGCCATGCCTC	hsYAP1 gRNA #7FW	CACCGCGGCGCTGTCCTCGCTCTC
hsCPNE3 gRNA #2 FW	CACCGAGTAAACCGTTTGATGCTAT	hsGOSr1 gRNA #1 RV	AAACATCCCGGCTGACGTTGGACGC	hsSEC24A gRNA #3RV	AAACGAGGCATGGCGCCGCACTCTC	hsYAP1 gRNA #7RV	AAACGAGAGCGAGGACAGCGCCGCC
hsCPNE3 gRNA #2 RV	AAACATAGCATCAAACGGTTTACTC	hsGOSr1 gRNA #2 FW	CACCGTTTGTCGTCCAACGTCAGCC	hsSEC24A gRNA #5FW	CACCGAGACCACTGCTGAAAGCGGA	hsYBX1 gRNA#1 FW	CACCGCCCGGGGTGTGATGGTAACT
hsCPNE3 gRNA #3 FW	CACCGTAACTTACAGGTGAGCTTC	hsGOSr1 gRNA #2 RV	AAACGGCTGACGTTGGACGACAAAC	hsSEC24A gRNA #5RV	AAACTCCGCTTTCAGCAGTGGTCTC	hsYBX1 gRNA#1 RV	AAACAGTTACCATCACACCCCGGGC
hsCPNE3 gRNA #3 RV	AAACGAAGCTCACCTGTAAGTTAC	hsGRIA3 gRNA #1FW	CACCGCGGGTTCATTGGCTGCAAGC	hsSEC63 gRNA #1FW	CACCGTGTTCCCACTGTCATCGTAC	hsYBX1 gRNA#2 FW	CACCGGGGTGTGATGGTAACTAGGC
hsCREBBP gRNA #1 FW	CACCGTGGTGCTTGCACTCGTTGC	hsGRIA3 gRNA #1RV	AAACGCTTGCAGCCAATGAACCCGC	hsSEC63 gRNA #1RV	AAACGTACGATGACAGTGGGAACAC	hsYBX1 gRNA#2 RV	AAACGCCTAGTTACCATCACACCCC
hsCREBBP gRNA #1 RV	AAACGCAACGAGTGCAAGCACCAC	hsGRIA3 gRNA #2FW	CACCGAATGAACCCGCCTTCCAGAT	hsSEC63 gRNA #2FW	CACCGAGTTCCAGTACGATGACAGT	hsZBTB10 gRNA #1FW	CACCGTCGTAACCTCTTCGCGTGAA
hsCREBBP gRNA #2 FW	CACCGAGGGGGTCGGGGTCGACGAT	hsGRIA3 gRNA #2RV	AAACATCTGGAAGGCGGGTTCATTC	hsSEC63 gRNA #2RV	AAACACTGTCATCGTACTGGAACTC	hsZBTB10 gRNA #1RV	AAACTTCACGCGAAGAGGTTACGAC
hsCREBBP gRNA #2 RV	AAACATCGTCGACCCCGACCCCCTC	hsLGR4 gRNA #1FW	CACCGGGACAGGGAGACCGGTGCGA	hsSETD5 gRNA #1FW	CACCGCTTAGAAGATGTACTGCCA	hsZBTB10 gRNA #2FW	CACCGCTCTCGCCACGAGTTCACCT
hsCSNK1A1 gRNA #2FW	CACCGGGCCGCGACTCTCACGGATC	hsLGR4 gRNA #1RV	AAACTCGCACCGGTCTCCCTGTCCC	hsSETD5 gRNA #1RV	AAACTGGCAGTACATCTTCTAAGCC	hsZBTB10 gRNA #2RV	AAACAGGTGAACTCGTGGCGAGAGC
hsCSNK1A1 gRNA #2RV	AAACGATCCGTGAGAGTCGCGGCCC	hsLGR4 gRNA #3FW	CACCGGGGCTGCCTCTGCGCGTCCA	hsSETD5 gRNA #2FW	CACCGCTCTGTTTGGATATACTGTT	hsZNF217 gRNA #10FW	CACCGACCTTCTTCAGGATGGGTAG
hsCSNK1A1 gRNA #6FW	CACCGACAGGGTGACGCTCGGAGCG	hsLGR4 gRNA #3RV	AAACTGGACGCGCAGAGGCAGCCCC	hsSETD5 gRNA #2RV	AAACAACAGTATATCCAAACAGAGC	hsZNF217 gRNA #10RV	AAACCTACCCATCCTGAAGAAGGTC
hsCSNK1A1 gRNA #6RV	AAACCGCTCCGAGCGTCACCCTGTC	hsLGR5 gRNA #1FW	CACCGTCCTCCAGGAAGCGGAGACT	hsSETD5 gRNA #3FW	CACCGCATGAGCATTGCAATCCCTC	hsZNF217 gRNA #2FW	CACCGTTCCACCCAGCCGGGAAGCG
hsCTCF gRNA #1 FW	CACCGTGGAGCGATTAAACCGTGCG	hsLGR5 gRNA #1RV	AAACAGTCTCCGCTTCCTGGAGGAC	hsSETD5 gRNA #3RV	AAACGAGGGATTGCAATGCTCATGC	hsZNF217 gRNA #2RV	AAACCGCTTCCCGGCTGGGTGGAAC
hsCTCF gRNA #1 RV	AAACGCACGGTTTAATCGCTCCAC	hsLGR5 gRNA #2FW	CACCGGACTGATGTTGTTCATACTG	hsSHFM1 gRNA #1FW	CACCGCTCTATGGTAGCGTCAGCGT	hsZNF521 gRNA #1FW	CACCGAGCGAGTCCCTGCGGGTTA
hsCTCF gRNA #2 FW	CACCGCACGGTTTAATCGCTCCAC	hsLGR5 gRNA #2RV	AAACCAGTATGAACAACATCAGTCC	hsSHFM1 gRNA #1RV	AAACACGCTGACGCTACCATAGAGC	hsZNF521 gRNA #1RV	AAACTAACCCGCAGGGACTCGCTCC
hsCTCF gRNA #2 RV	AAACGTGGAGCGATTAAACCGTGC	hsLGR6 gRNA #1FW	CACCGCATCTCGGCGGTCGGGCTAC	hsSHFM1 gRNA #2FW	CACCGTGACGGTGGCGTTTCCTTG	hsZNF521 gRNA #3FW	CACCGCGCTCTGTACGTAATCACTG
hsCTNNB1_gRNA_FW	caccgttacctaaaggatgatttac	hsLGR6 gRNA #1RV	AAACGTAGCCCGACCGCCGAGATGC	hsSHFM1 gRNA #2RV	AAACCAAGGAAACGCCACCGTCACC	hsZNF521 gRNA #3RV	AAACCAGTGATTACGTACAGAGCGC
hsCTNNB1_gRNA_RV	aaacgtaaatcatcctttaggtaac	hsLGR6 gRNA #2FW	CACCGTCGCGCCGTGCGTCCGCGCC	hsSMC1A gRNA #1FW	CACCGGCCTCTCGTGCATAGATAC	hsZSWIM6 gRNA #1FW	CACCGCAGCAAAGCCGTTTCGCGGG
hsddx3x gRNA #1 FW	CACCGTTTTCAGGCGTCTTAGCCGG	hsLGR6 gRNA #2RV	AAACGGCGCGGACGCACGGCGCGAC	hsSMC1A gRNA #1RV	AAACGTATCTATGCACGAGAGGCC	hsZSWIM6 gRNA #1RV	AAACCCGCGAAACGGCTTTGCTGC
hsddx3x gRNA #1 RV	AAACCGGCTAAGACGCCTGAAAAC	hsLRP5 gRNA #2FW	CACCGAGAGACCAACCGCATCGAGG	hsSMC1A gRNA #3FW	CACCGCCCTCATTGAGATTGACTA	hsZSWIM6 gRNA #5FW	CACCGCCGCGAAACGGCTTTGCTGC
hsddx3x gRNA #2 FW	CACCGGGGAGCGAATGCGTAAGGT	hsLRP5 gRNA #2RV	AAACCCTCGATGCGGTTGGTCTCTC	hsSMC1A gRNA #3RV	AAACTAGTCAATCTCAATGAGGGCC	hsZSWIM6 gRNA #5RV	AAACGCAGCAAAGCCGTTTCGCGGC
hsddx3x gRNA #2 RV	AAACCTTACGCATTCGCTCCCC	hsLRP5 gRNA #3FW	CACCGTTTCCAAGGGAGCCGTGTAC	hsSNTN gRNA #1FW	CACCGGGCATTTTCCTAGGTGCGC
hsDIP2C gRNA #1 FW	CACCGTGCGGTCCGCCATGCTCCGC	hsLRP5 gRNA #3RV	AAACGTACACGGCTCCCTTGGAAAC	hsSNTN gRNA #1RV	AAACGCGCACCTAGGAAAATGCCC
hsDIP2C gRNA #1 RV	AAACGCGGAGCATGGCGGACCGCAC	hsMARK2 gRNA #1FW	CACCGCCGAAGCGGCTAGAAACGGG	hsSNTN gRNA #3FW	CACCGTGGCTGTATGCACAGTACCC
hsDIP2C gRNA #2 FW	CACCGCTGCGGTCCGCCATGCTCCG	hsMARK2 gRNA #1RV	AAACCCCGTTTCTAGCCGCTTCGGC	hsSNTN gRNA #3RV	AAACGGGTACTGTGCATACAGCCAC
hsDIP2C gRNA #2 RV	AAACGGAGCATGGCGGACCGCAGC	hsMARK2 gRNA #4FW	CACCGCTAGCCGCTTCGGATGTTTC	hsSPAG9 gRNA #1FW	CACCGCGAGTTCGAGCGGCTTATC
hsDIP2C gRNA #3 FW	CACCGCGGCGCCCGCGGAGCATGG	hsMARK2 gRNA #4RV	AAACGAAACATCCGAAGCGGCTAGC	hsSPAG9 gRNA #1RV	AACGATAAGCCGCTCGAACTCGCC
hsDIP2C gRNA #3 RV	AAACCATGCTCCGCGGGCGCCGC			hsSPAG9 gRNA #7FW	CACCGCTCCATGGTGGCAAGCGGAC
				hsSPAG9 gRNA #7RV	AAACGTCCGCTTGCCACCATGGAGC

## Sheet: Supp Table 2 Soft Agar Raw 
Gene	HSC1L	N10	N5	S462	Gene	HSC1L	N10	N5	S462
APC	28.75	16	132.75	139.625	MARK2	0	-	31.125	17.25
ATL2	3.75	0	0	78.75	MYCN	0	0	0	83
AXIN2	49.25	-	102.375	9	NESD2	0.125	0	0	52.875
BAZ1B	16	0	51.5	70.875	NFAT5	0	0	0	37.5
BMPR2	0	46	0	99.875	NFATC1	3.75	103.875	0	58.375
CCM2	0.125	0	212.25	157.75	NOD2	4.75	5.375	0.5	42.5
CCNY	0.125	0	67.375	202.75	NPEPPS	0	0	95.25	3.125
CDC27	10	36	71.125	314.625	NRDC	9.25	0	0	8.5
CDK13	8	43	58.25	39.875	P4HB	0	0	0	59
CDKN2A	9	24	56.75	69.625	PABCL1	7.375	0	0	74.5
CNOT1	-	-	-	-	PCDH10	6.375	0	0	74.375
CNTFR	1.5	-	27.5	70.375	PICALM	2.375	0.125	0	55.5
COPG2	-	-	-	-	PLAA	0	3.5	42.875	0
CPNE3	30	57	38.125	49.125	PLEKHB2	0	0	0	15.875
CREBBP	0.125	67	51.875	53.125	PPP2CA	7.25	22	15.25	64.125
CSNK1A1	47	0	70.25	384	PPP2R2A	4.375	16.75	0	36.75
CTCF	18	0	41.75	285.143	PPP6R3	11.5	9	7.75	60.375
DDX3X	0	-	15.375	18.6667	PRDX1	0	-	97.875	5.6
DIP2C	0	-	12.375	6.375	PTEN	7.5	2.625	8	65.875
DMD	0	-	27.25	20	PTPN14	1.5	5.25	35.5	115
DVL1	16.625	0	0	29.625	RAB12	0	1	36.375	9
DVL2	0.75	0	0	45.75	RAB2A	0	0.25	24.875	0
DYRK1A	15.125	0	0	57	RNF43	10.75	-	98.25	13.25
EED	3.625	0	0	41.125	SEC24A	7.625	2.5	-	-
EIF4ENIF1	56.375	27.25	51.875	4.5	SEC63	0	0.25	29.5	6.25
EML4	3.125	12.75	19.5	196.625	SETD5	3.125	0	0	48.625
ERAS	0.25	0	7.375	22.5	SHFM1	12.125	-	24	3.25
FAF1	0	28.5	12.625	5	SMC1A	43	0	24.625	10.375
FAM168B	51	18	0.125	231	SNTN	30	0.75	21.625	7.75
FOXR2	0	0	2.5	211	SPAG9	0	0.5	17.375	11
GDI2	40	38	119.5	79.875	SPPL3	0	0	40.375	21.875
GFP	0	3.5	0.625	27.125	SRGAP2	0	0	10	2.875
GMDS	1.375	0	13.7143	96.625	STAG2	0	0.625	82.75	13.625
GOSR1	0.125	0	4.125	65	STRN3	0	4	0.625	59.875
GRIA3	12.25	0	2.125	32.25	SUZ12	7.375	0	0.125	34.875
GSK3B	21.5714	2.875	0	34.875	TAOK1	10.625	6.625	22	60
IFNG	7.75	47.125	0	52	TOP2B	8.5	1.25	47.375	72
IGSF8	22.375	0	0	60.75	TRIP10	0	0.75	0	36.75
JAK2	1.625	0	67.75	112.5	TRIP12	0	-	30	-
JMY	0	1.625	59.75	61.5	TXNDC11	0	3.25	3.75	-
KAT7	0	1.375	0	70	UBE2L3	1.5	1.5	0	10.5
KDM6A	0	0.875	0	117	WNT3a	7.625	0	24.25	32.375
KLF3	0	0	53.5	249.5	WNT5a	0	-	0	2.125
LGR4	0	0	0	50.75	WNT5b		-	60.75	-
LGR5	0	0	0	28.25	YAP1	1	0	0	108.875
LGR6	0.142857	0	116.375	88.75	YBX1	0	0.25	0	-
LRP5	0	0	0	9.625	ZBTB10	0	0.5	0	-
MAEA	0	0	0	39.625	ZNF217	0	8.25	0	-
MANBAL	10.25	0	0	102.125	ZNF521	0	-	14.5	12.25
MAP3K4	10.75	0	2.5	51	ZNRF3	0.75	-	44.5	16.25
					ZSWIM6	0	2	0	27.25

## Sheet: Supp Table 3 Antibodies
Name	Supplier, Cat#	Concentration
APC	CST #2504	1:1000
CTNNB1	CST #9582	1:1000
TAOK1	abcam #197891	1:500
ACTNB	CST #3700	1:2000
YAP1	CST #14074	1:500
GDI2	CST #2564	1:500
VINCULIN	CST #13901	1:1000
FAK	CST #71433	1:1000
p-FAK	CST #8556	1:1000
